# Supplementary material for: Characterization of the Complete Mitochondrial Genome of the Spotted Catfish Arius maculatus (Thunberg, 1792) and Its Phylogenetic Implications
Source: Genes (Basel). 2022 Nov 16;13(11):2128. doi: 10.3390/genes13112128 (PMC9690425; doi:10.3390/genes13112128)
Supplement: Supplementary file 1 [file genes-13-02128-s001.zip]

Archive with 1 entries (1 files):
- genes-1963081-supplementary.pdf
